# Supplementary material for: Development of a Clinical Interface for a Novel Newborn Resuscitation Device: Human Factors Approach to Understanding Cognitive User Requirements
Source: JMIR Hum Factors. 2019 Jun 8;6(2):e12055. doi: 10.2196/12055 (PMC6592395; doi:10.2196/12055)
Supplement: Multimedia Appendix 2 [file humanfactors_v6i2e12055_app2.xls]

## Sheet: Relevant cognitive tasks 
Task ID	Task - level 0		Task - level 1		Task - level 2	Task Plans
1	Establish history of events					Plan 1.0: Do 1.1 and understand 1.2 EXIT
		1.1	Receive antenatal history
		1.2	Identify gestation of baby
2	Assess baby using Apgar score					Plan 2.0: Do 2.1 - 2.4 EXIT
		2.1	Assess tone
		2.2	Identify baby colour
		2.3	Identify chest movement
		2.4	Identify heart rate
3	Interpret heart rate					Plan 3.0: Do 3.1 and/or 3.3-3.4 then 3.2
		3.1	Count for 30 seconds x6, count for 15 seconds x4
		3.2	Judge as slow/fast
		3.3	Listen to tapped out heart rate
		3.4	Observe heart rate recording			Plan 3.4: Do 3.4.1 and/or 3.4.4 and then 3.4.2, or 3.4.3
				3.4.1	Listen with stethescope
				3.4.2	Record with medical device
				3.4.3	Tap heart rate
				3.4.4	Connect baby to device
4	Interpret respiration					Plan 4.0: 4.1 or 4.2
		4.1	Establish no chest movement
		4.2	Establish effort associated with chest movement
5	Support respiration					Plan 5.0: As required 5.1 - 5.8
		5.1	Direct view and clearing of airway
		5.2	Insert laryngoscope
		5.3	Suction
		5.4	Assist breathing
		5.5	Position face mask
		5.6	Deliver 5 inflation breaths
		5.7	Deliver ventilation breaths
		5.8	Monitor time elapsed
6	Continual re-assessment					Plan 6.0: 6.1 and repeat plan 5.0 as required
		6.1	Reassess every 30 seconds
7	Decide to act
		7.1	Deliver chest compressions			Plan 7.0: 7.1, if 7.2 then 7.2.1 and 7.2.2, 7.5 and 7.6 as required.
		7.2	Decide to intubate
				7.2.1	Insert Endotracheal Tube
				7.2.2	Fixate tube
		7.5	Decide to medicate baby
		7.6	Decide to insert umbilical venous catheter

## Sheet: Sample Task Diag Interview
Task ID	Task Description		Assessment	Judgements	Problem Solving	Decision making
2	Assess baby using Apgar score		Physical	What intervention likely	Is there an immediate threat?	Requires action
	2.1	Assess tone	Physical	Compared to normal		Normal/abnormal
	2.2	Identify baby colour	Observation	Compared to normal		Normal/abnormal
	2.3	Identify chest movement	Observation	Compared to normal		Normal/abnormal
	2.4	Identify heart rate	Physical	Compared to normal		Normal/abnormal

## Sheet:  Sample knowledge audit data
Task ID	Task Description		Action	Cues	Potential errors	Assessment	Decision	Strategies - Tricks of the Trade?
2	Assess baby using Apgar score		Assess tone Observe baby Handle limbs/baby - receive baby Listen with stethescope Attach medical device	Floppy White colouring No bretahing/gasping Stressful environment Absence of crying HR recorded/relayed	HR - may claim absent but present, uncertainity Overconfidence in medical device as reliability of equipment not always high	Level/type of intervention required HR Evaluate reliability of information provided e.g. HR, medical device	Is a crash call necessary? Is the need greater than causing alarm to parents? Which next actions are required? Can baby be given back to mum?	Consider how to obtain necessary support with minimal alarm to parent? Re assess continually and review actions.
	2.1	Assess tone
	2.2	Identify baby colour
	2.3	Identify chest movement
	2.4	Identify heart rate

## Sheet: Sample sim interview table
Task ID	Task Description		Actions	Assessment	Critical Cues	Potential errors
2	Assess baby using Apgar score		Look at Resuscitair information	Signs of sustainable life	1,5 and 10 minutes elapsed colour, tone, breath sounds, HR	Fail to recognise significance and need to act
	2.1	Assess tone		Active
	2.2	Identify baby colour	No skin to skin No delay to cord cutting Assist with breathing	Identify if white	White colour indicates likely need for intervention	Lighting may distort assessment
	2.3	Identify chest movement		Breathing?
	2.4	Identify heart rate		Number	Normal parameter	Not interpret rate

## Sheet: Sample Cognitive demand table
Task ID	Task Description				Difficult cognitive element	Why Difficult	Common Errors	Cues and Strategies used
2	Assess baby using Apgar score				Assessment of baby based on Apgar scale to inform decision and actions	Interpretation of Heart Rate and chest movement relative to normal parameters. Judgement of accuracy and reliability of heart rate display. Relies on previous experience and recognition of ‘normal’ heart rate and chest movement to inform decision and actions. Multiple tasks in short time frame - visual check of HR, chest movement, tone and skin colour. Continual re-evaluation every 30 seconds. Re…	Accuracy in interpretation of HR. Fail to recall normal HR and chest movement. Estimation of time elapsed between key events. Fail to recognise when to act e.g. call for help, intubation. Avoidance behaviour - fear to act/'failure to rescue'. Over reliance on technology (lacking reliability) and colleague’s earlier assessment. Quiet breathing missed e.g. Pre term babies. Lighting can distort baby…	Absent HR, HR <60 beats /min HR >100 Floppy White colouring No breathing/gasping Stressful environment Absence of baby crying Consider how to obtain support with minimal alarm to parent? Continually question interpretation/reliability of information. Continual re-assessment 30 seconds and after 1,5,10 minutes. Closer inspection e.g. ear to mouth. observe rib cage and abdomen, listen for absence o…
	2.1	Assess tone
	2.2	Identify baby colour
	2.3	Identify chest movement
	2.4	Identify heart rate
3	Interpret heart rate
	3.1	Count for 30 seconds x6, count for 15 seconds x4
	3.2	Judge as slow/fast
	3.3	Listen to tapped out heart rate
	3.4	Observe heart rate recording
			3.4.1	Listen with stethescope						3.4.1	Listen with stethescope	3.4.1	Listen with stethescope	3.4.1	Listen with stethescope	3.4.1	Listen with stethescope	3.4.1	Listen with stethescope	3.4.1	Listen with stethescope	3.4.1	Listen with stethescope	3.4.1	Listen with stethescope	3.4.1	Listen with stethescope	3.4.1	Listen with stethescope	3.4.1	Listen with stethescope	3.4.1	Listen with stethescope	3.4.1	Listen with stethescope	3.4.1	Listen with stethescope	3.4.1	Listen with stethescope	3.4.1	Listen with stethescope	3.4.1	Listen with stethescope	3.4.1	Listen with stethescope	3.4.1	Listen with stethescope	3.4.1	Listen with stethescope
			3.4.2	Record with medical device						3.4.2	Record with medical device	3.4.2	Record with medical device	3.4.2	Record with medical device	3.4.2	Record with medical device	3.4.2	Record with medical device	3.4.2	Record with medical device	3.4.2	Record with medical device	3.4.2	Record with medical device	3.4.2	Record with medical device	3.4.2	Record with medical device	3.4.2	Record with medical device	3.4.2	Record with medical device	3.4.2	Record with medical device	3.4.2	Record with medical device	3.4.2	Record with medical device	3.4.2	Record with medical device	3.4.2	Record with medical device	3.4.2	Record with medical device	3.4.2	Record with medical device	3.4.2	Record with medical device
			3.4.3	Tap heart rate						3.4.3	Tap heart rate	3.4.3	Tap heart rate	3.4.3	Tap heart rate	3.4.3	Tap heart rate	3.4.3	Tap heart rate	3.4.3	Tap heart rate	3.4.3	Tap heart rate	3.4.3	Tap heart rate	3.4.3	Tap heart rate	3.4.3	Tap heart rate	3.4.3	Tap heart rate	3.4.3	Tap heart rate	3.4.3	Tap heart rate	3.4.3	Tap heart rate	3.4.3	Tap heart rate	3.4.3	Tap heart rate	3.4.3	Tap heart rate	3.4.3	Tap heart rate	3.4.3	Tap heart rate	3.4.3	Tap heart rate
			3.4.4	Connect baby to device						3.4.4	Connect baby to device	3.4.4	Connect baby to device	3.4.4	Connect baby to device	3.4.4	Connect baby to device	3.4.4	Connect baby to device	3.4.4	Connect baby to device	3.4.4	Connect baby to device	3.4.4	Connect baby to device	3.4.4	Connect baby to device	3.4.4	Connect baby to device	3.4.4	Connect baby to device	3.4.4	Connect baby to device	3.4.4	Connect baby to device	3.4.4	Connect baby to device	3.4.4	Connect baby to device	3.4.4	Connect baby to device	3.4.4	Connect baby to device	3.4.4	Connect baby to device	3.4.4	Connect baby to device	3.4.4	Connect baby to device
4	Interpret chest movement
	4.1	Establish no movement
	4.2	Establish effort associated with movement
[truncated: 206 more columns]
